# Supplementary material for: Microfluidic-Assisted Synthesis of Metal—Organic Framework —Alginate Micro-Particles for Sustained Drug Delivery
Source: Biosensors (Basel). 2023 Jul 17;13(7):737. doi: 10.3390/bios13070737 (PMC10377693; doi:10.3390/bios13070737)
Supplement: Supplementary file 1 [file biosensors-13-00737-s001.zip]

Archive with 1 entries (1 files):
- biosensors-2383813-supplementary.pdf
